# Supplementary material for: Uncovering the dynamics and consequences of RNA isoform changes during neuronal differentiation
Source: Mol Syst Biol. 2024 May 16;20(7):3. doi: 10.1038/s44320-024-00039-4 (PMC11219738; doi:10.1038/s44320-024-00039-4)
Supplement: Supplementary file 2 — Source data Fig. 1 [file 44320_2024_39_MOESM2_ESM.zip]

Archive with 12 entries (9 files):
- Figure1/
- Figure1/B/
- Figure1/B/D0_20x.tif
- Figure1/B/D1_20x.tif
- Figure1/B/D2_20x.tif
- Figure1/B/D3_20x.tif
- Figure1/B/D4_20x.tif
- Figure1/B/D5_20x.tif
- Figure1/B/README.txt
- Figure1/B/Thumbs.db
- Figure1/D_E_F/
- Figure1/D_E_F/RTqPCR_expression_values.xlsx
