# Supplementary material for: Uncovering the dynamics and consequences of RNA isoform changes during neuronal differentiation
Source: Mol Syst Biol. 2024 May 16;20(7):3. doi: 10.1038/s44320-024-00039-4 (PMC11219738; doi:10.1038/s44320-024-00039-4)
Supplement: Supplementary file 2 — Source data Fig. 1 [file 44320_2024_39_MOESM2_ESM.zip › Figure1/B/README.txt]

In order to best present the morphological changes the NGN3m cells are going through during neuronal differentiation, figures were transformed to grayscale format and sharpen filter was applied uniformly to all figures. 

Figure C is an zoomed in cropped view of the day 3 image and otherwise unaltered.
