# Supplementary material for: Uncovering the dynamics and consequences of RNA isoform changes during neuronal differentiation
Source: Mol Syst Biol. 2024 May 16;20(7):3. doi: 10.1038/s44320-024-00039-4 (PMC11219738; doi:10.1038/s44320-024-00039-4)
Supplement: Supplementary file 2 — Source data Fig. 1 [file 44320_2024_39_MOESM2_ESM.zip › Figure1/D_E_F/RTqPCR_expression_values.xlsx]

## Sheet: Figure1_D
		OCT4			SOX2			NANOG
		Normalized expression per sample	Log2 Normalized Expression Biogroup*	StD	Normalized expression per sample	Log2 Normalized Expression Biogroup*	StD	Normalized expression per sample	Log2 Normalized Expression Biogroup*	StD
	day 0	1.13722	3.20343e-16	0.309484	2.14533	-1.92206e-15	1.0254	1.24966	-2.08223e-15	0.287795
		0.780639			0.886484			0.85059
		1.12644			0.525817			0.940776
	day 1	1.07358	0.20729	0.102297	0.202512	-2.40207	0.698001	0.0591776	-4.36291	0.257807
		1.1588			0.29559			0.0464566
		1.23697			0.11313			0.0417537
	day 2	0.513287	-0.452153	0.448708	0.202059	-2.82736	0.472212	0.0973119	-4.15723	0.69137
		0.92143			0.12977			0.0441228
		0.825739			0.106657			0.0410036
	day3	0.141384	-2.79102	0.119408	0.136412	-2.66146	0.212579	0.135843	-3.52887	0.569117
		0.158321			0.183163			0.0736454
		0.134748			0.158043			0.0650029
	day 4	0.0652813	-4.27852	0.305264	0.0957832	-3.04842	0.298049	0.197411	-2.67057	0.412229
		0.043424			0.12973			0.172149
		0.0482601			0.142125			0.114015
	day 5	0.0354141	-4.58633	0.564982	0.0748494	-4.02673	0.396469	0.168279	-2.84017	0.25895
		0.0650603			0.0448377			0.117635
		0.0313067			0.0688129			0.137565
		*Geometric mean of the Normalized expression per sample, log2 transformed

## Sheet: Figure1_E
		DCX			TUBB3			MAP2
		Normalized expression per sample	Log2 Normalized Expression Biogroup*	StD	Normalized expression per sample	Log2 Normalized Expression Biogroup*	StD	Normalized expression per sample	Log2 Normalized Expression Biogroup*	StD
	day 0	0.752437	-8.00857e-16	0.389183	0.528298	-1.92206e-15	1.34836	2.59098	-1.92206e-15	1.32835
		1.28683			0.647462			0.935987
		1.03278			2.92353			0.41235
	day 1	32.7457	4.8252	0.270174	0.58097	0.0228521	1.21525	0.96552	-0.430579	0.985991
		30.3267			0.674277			1.23877
		22.9409			2.67698			0.341505
	day 2	32.5173	4.71897	0.263664	1.38604	1.1013	0.598607	2.06022	-0.163995	1.13695
		23.5132			2.25138			0.801211
		23.8907			3.16479			0.430762
	day3	194.099	7.30452	0.259295	3.99095	2.03008	0.161447	3.40999	1.45638	0.29859
		146.496			4.61265			2.6836
		138.928			3.70098			2.25824
	day 4	503.466	8.70026	0.272738	22.4061	4.18609	0.317345	21.4388	4.16991	0.46421
		414.338			18.6202			21.9079
		344.978			14.4566			12.4165
	day 5	518.245	8.82526	0.260795	7.64035	4.05461	1.63426	40.742	4.73597	0.532568
		369.235			60.959			22.2768
		487.712			9.85206			20.8501
		*Geometric mean of the Normalized expression per sample, log2 transformed

## Sheet: Figure1_F
		NES			NOTCH1
		Normalized expression per sample	Log2 Normalized Expression Biogroup*	StD	Normalized expression per sample	Log2 Normalized Expression Biogroup*	StD
	day 0	1.01504	-1.76188e-15	0.0201877	0.630323	-3.04326e-15	0.745535
		0.987261			0.90774
		0.997896			1.74773
	day 1	3.77154	2.07142	0.140776	2.61865	1.96675	0.766295
		4.55775			3.19418
		4.31931			7.14028
	day 2	3.18974	1.83744	0.2268	4.25591	2.64328	0.543571
		3.34639			6.33949
		4.27599			9.03795
	day3	1.32975	0.64014	0.201461	4.17115	2.10995	0.144307
		1.64621			4.83156
		1.72922			3.99142
	day 4	0.566555	-0.852929	0.0580543	1.53787	0.677733	0.151014
		0.566791			1.80114
		0.528523			1.4777
	day 5	0.427122	-1.32449	0.309108	0.389285	-0.508357	0.907938
		0.314141			1.36244
		0.474451			0.655124
		*Geometric mean of the Normalized expression per sample, log2 transformed
